# Supplementary material for: Low COST surgery setting for one-operational port laparoscopic hysterectomy surgery with ordinary laparoscopic instruments: preliminary results
Source: Ann Surg Innov Res. 2013 Oct 2;7:13. doi: 10.1186/1750-1164-7-13 (PMC3852997; doi:10.1186/1750-1164-7-13)
Supplement: Additional file 1 — Patients’ characteristics. [file 1750-1164-7-13-S1.xlsx]

## Sheet: Plan1
Patient	Age	Uterine volume	Operative time	Hospital stay
1	46	99	60	48
2	16	35	60	48
3	38	213	55	18
4	45	113	40	48
5	52	146	43	24
6	38	165	35	36
7	51	291	51	48
8	39	129	45	24
9	51	81	38	36
10	44	77	30	36
11	35	120	53	48
	41.3636	133.545	46.3636	37.6364
